# Supplementary material for: cis-regulatory architecture of a short-range EGFR organizing center in the Drosophila melanogaster leg
Source: PLoS Genet. 2018 Aug 24;14(8):e1007568. doi: 10.1371/journal.pgen.1007568 (PMC6147608; doi:10.1371/journal.pgen.1007568)
Supplement: S1 Table — (XLSX) [file pgen.1007568.s006.xlsx]

## Sheet: Sheet1
S1 Table: Enhancer bashing
Vector name	Coordinates (Genome release: BDGP R5/dm3)
vn enhancer bashing
vector gift from A.Simcox	chr3L:5,836,688-5,847,705
pRVV629	chr3L:5,808,016-5,810,638
pRVV9	chr3L:5,811,387-5,822,610
pRVV2	chr3L:5,821,515-5,828,304
pRVV5	chr3L:5,828,216-5,835,306
pRVV6	chr3L:5,847,639-5,856,131
pRVV14	chr3L:5,857,991-5,864,072
pRVV668	chr3L:5,856,000-5,858,091
pRVV66	chr3L:5,857,989-5,863,094
pRVV62	chr3L:5,857,991-5,862,128
pRVV63	chr3L:5,857,991-5,861,133
pRVV37	chr3L:5,857,991-5,860,078
pRVV38	chr3L:5,857,991-5,859,087
pRVV86	chr3L:5,859,073-5,860,078
pRVV85 = vnE	chr3L:5,859,426-5,860,078
pRVV193	chr3L:5,859,618-5,860,078
pRVV133	chr3L:5,859,618-5,860,078
pRVV134	chr3L:5,859,426-5,859,628
pRVV218	chr3L:5,858,846-5,860,078
pRVV146	chr3L:5,859,776-5,859,966
pRVV681	chr3L:5,860,079-5,864,073
rho enhancer bashing
pRVV659	chr3L:1,439,111-1,444,045
pRVV80	chr3L:1,443,799-1,447,592
pRVV81	chr3L:1,444,802-1,447,592
pRVV82	chr3L:1,445,788-1,447,592
pRVV173	chr3L:1,444,801-1,445,388
pRVV197	chr3L:1,445,581-1,445,784
pRVV324	chr3L:1,445,386-1,445,580
pST1 = rhoE[MIN]	chr3L:1,445,386-1,445,802
pRVV217 = rhoE	chr3L:1,445,379-1,445,934
pRVV15	chr3L:1,456,843-1,459,784
pRVV4 = rhoLLE1	chr3L:1,451,315-1,454,513
pRVV7	chr3L:1,447,211-1,451,314
pRVV3	chr3L:1,463,388-1,465,478
pRVV57	chr3L:1,454,159-1,457,074
pRVV18	chr3L:1,459,341-1,463,648
pRVV660 = rhoLLE2	chr3L:1,467,354-1,471,366
spi enhacer bashing
pRVV10	chr2L:19,568,998-19,578,284
krn enhancer bashing
pRVV192	chr3L:17,639,006-17,641,542
pRVV255	chr3L:17,643,633-17,647,731
ru enhancer bashing
pRVV189	chr3L:1,387,379-1,391,411
pRVV257	chr3L:1,361,626-1,363,639
pST226	chr3L:1,363,497-1,365,697
pST225	chr3L:1,394,101-1,397,776
pST224	chr3L:1,391,404-1,394,194
pST228 = ruLLE	chr3L:1,367,706-1,369,173
