# Supplementary material for: cis-regulatory architecture of a short-range EGFR organizing center in the Drosophila melanogaster leg
Source: PLoS Genet. 2018 Aug 24;14(8):e1007568. doi: 10.1371/journal.pgen.1007568 (PMC6147608; doi:10.1371/journal.pgen.1007568)
Supplement: S2 Table — (XLSX) [file pgen.1007568.s007.xlsx]

## Sheet: Sheet1
S2 Table: Oligos and Vectors
Primer purpose	Left primer	Right primer	Corresponding plasmids
For generation of vectors used for in situs
ru	aaactcgagTCTCGTGTTTCTATGGGTGGG	tttgcggccgcGAACAAAATCACAGCCATTAGC	pST169
rho	aaaagatctATGGAGAACTTAACGCAGAATG	aaactcgagTTAGGACACTCCCAGGTCGTGC	pST250
vn	aaactcgagGGCGAGCAGCAAAATGCGTCG	tttgcggccgcCGCTCACAGCCGTTTCGACCGC	pST173
spi	aaactcgagATACACACATCACCCCTAACTC	tttgcggccgcTTGTATTCGCATCGCTGTCCC	pST174
grk	aaactcgagATTGTTGTTCGAGCCGAATC	tttgcggccgcCCATTCCAGCTCTTGTAGGC	pST176
Krn	aaactcgagCCGCCTGCCAGCCAAAGCCAAG	tttgcggccgcCCACACAGCACATGGCCATAAAC	pST178
For generation of vectors for His-tagged recombinant protein expression
Dll	aagtcgacaaATGGACGCCCCCGACGC	aagacgtcACTAGTGATGGATTCGTCTCG	pRVV201
Sp1[zn-finger]	aaacatatgTATGCCGGACGGGCCACATGCG	aaagcggccgcGGCCGTGCCATTGTGCGTC	pRVV530
Sp1[424-AA]	aaaactagtATGGACAACCATCACATGC	aaactcgagaTGAAGCATCACCGGCGAACC	pRVV521
Mad[MH1]	aaaggatccgCACACCGACAGCAGCGCGATGTC	aaagcggccgcATTCCCCTGGCCACCGTCGTTCGG	pRVV580
Pan[HMG]	aaaggatccCCATATTAAGAAGCCACTAAATGC	aaactcgagGCCTCCCGAATCCGTTGTCGATCTG	pRVV579
For generation of CRISPR vectors
vnE upper homology arm	aaacctgcaggTTGTCAAGAATAGTAAGGGTCATCAC	aaacctaggCCAGCGAAACGTGAGCAACACCAAGGC
vnE lower homology arm	aaagctagcTATTGGCCGAAAGGATATTTTTCGCTCC	aaaggtaccTTGGCGCCGCGGTTCCTGTAAGTTGGC	pRVV587 (upper+lower arm)
rhoE upper homology arm	aaacctgcaggAATTTGGCCTGCAGTCTGTGGCTGGG	aaacctaggCTTAGGAGCTGAGGAGCTGAGCCCGC
rhoE lower homology arm	aaaggcgcgccAAGGAGGATCGTTTGTCGGCACG	aaaggtaccGTTCTCCATTCGGATTTCGGTCATC	pRVV561(upper+lower arm)
vnE gDNA vector	TATATAGGAAAGATATCCGGGTGAACTTCgcgattttaatgcgaaagctaGTTTTAGAGCTAGAAATAGCAAG	ATTTTAACTTGCTATTTCTAGCTCTAAAACattaagcgttgaaagccaaacGACGTTAAATTGAAAATAGGTC	pRVV565
rhoE gDNA vector	TATATAGGAAAGATATCCGGGTGAACTTCgagccgagggcacaaattgaGTTTTAGAGCTAGAAATAGCAAG	ATTTTAACTTGCTATTTCTAGCTCTAAAACgggcaatacatcatcatcatcGACGTTAAATTGAAAATAGGTC	pRVV564
For generation of RMCE donor vectors
vnE	aaagcggccgcaAATATTGTTTATATGAAATTTATTGTAAC	aaaggatccGAAAATTGCAGCAGCTAAAGGATTAACC	pRVV614
rhoE	tttaagcttCGGTTAAAGCGGGCTC	aaaggtaccTGGCCACATCCAGGG	pST249
vnE(D. virilis)	aaagcggccGCCCCGAAAATTGCAGCAGCTAAAGG	aaaggatccCTTGAAAGGCAGCTCGTCACTATCTATAGG	pRVV608
EMSA oligos (Upper case indicates overhang used for priming and Klenow fill in; upper case red indicates mutant nucleotides)
vnE Dll site 1	caggccggggtgggatggataaaatgcacttcctgctggcCGGAGAGGTCGCCTCC
vnE Dll site 1 Mut	caggccggggtgggatggaGGGaatgcacttcctgctggcCGGAGAGGTCGCCTCC
vnE Dll site2	tgctggcggccacgtcggtgccgaggagcttaattaaagagcgCGGAGAGGTCGCCTCC
vnE Dll site2 Mut	tgctggcggccacgtcggtgccgaggagcttGGGGaaagagcgCGGAGAGGTCGCCTCC
vnE Dll site3	ggcttcctggaaatcaaagagacaaactcgcCGGAGAGGTCGCCTCC
vnE Dll site3 Mut	ggcttcctggaGGGGaaagagacaaactcgcCGGAGAGGTCGCCTCC
vnE Dll site4	aactcgctaaatatttcagttaacgctttggtggtcCGGAGAGGTCGCCTCC
vnE Dll site4 Mut	aactcgctaCCCCtttcagttaacgctttggtggtcCGGAGAGGTCGCCTCC
vnE Dll site5	ggtcttggcctataatttgctgctgttgctgcCGGAGAGGTCGCCTCC
vnE Dll site5 Mut	ggtcttggcctatGGGttgctgctgttgctgcCGGAGAGGTCGCCTCC
vnE Dll site6	gacgctgacgggttttgtataaacaagtcgaagtcagctctcCGGAGAGGTCGCCTCC
vnE Dll site6 Mut	gacgctgacgggttttgtGGGaacaagtcgaagtcagctctcCGGAGAGGTCGCCTCC
vnE Dll site7	cgaagtcagctctcaatcataaatgaatcatgcgcaCGGAGAGGTCGCCTCC
vnE Dll site7 Mut	cgaagtcagctctcaatGGGGaatgaatcatgcgcaCGGAGAGGTCGCCTCC
vnE Dll site8	atgcgcaaattatatggccaagactggacggcggaccCGGAGAGGTCGCCTCC
vnE Dll site8 Mut	atgcgcaaGGGatatggccaagactggacggcggaccCGGAGAGGTCGCCTCC
vnE Dll site9	cagcttttgctggcgctgcttaataaacaatcatcagcaacaaCGGAGAGGTCGCCTCC
vnE Dll site9 Mut	cagcttttgctggcgctgctGGGtaaacaatcatcagcaacaaCGGAGAGGTCGCCTCC
vnE Dll site10	cagcttttgctggcgctgcttaataaacaatcatcagcaacaaCGGAGAGGTCGCCTCC
vnE Dll site10 Mut	cagcttttgctggcgctgcttaataaacGGGGatcagcaacaaCGGAGAGGTCGCCTCC
vnE Dll site11	caagttgaagttgaagttgaagatgaagatCGGAGAGGTCGCCTCC
vnE Dll site11 Mut	gaagatgagtggttggGGGGcaacaacgccaacCGGAGAGGTCGCCTCC
vnE Mad site 4	tcctgctggcggccaGTAAAGTTATTCATTG
vnE Mad site 4 Mut	tcctgctgAAAAccaGTAAAGTTATTCATTG
vnE Mad site 5	cacgtcggtgccgagGTAAAGTTATTCATTG
vnE Mad site 5 Mut	cacgtcAAtgAAgagGTAAAGTTATTCATTG
vnE Pan site 4	cctggaaatcaaagaggCGGAGAGGTCGCCTCC
vnE Pan site 4 Mut	cctggaaatGGGagaggCGGAGAGGTCGCCTCC
vnE Sp1 site1	gtgtatttgtgggcggcaggagcagctacccagaggtgaaCGGAGAGGTCGCCTCC
vnE Sp1 site1 Mut1	gtgtatttgtTTTTggcaggagcagctacccagaggtgaaCGGAGAGGTCGCCTCC
vnE Sp1 site1 Mut2	gtgtatttgtgggcTTTTggagcagctacccagaggtgaaCGGAGAGGTCGCCTCC
vnE Sp1 site2	caggccggggtgggatggataaaatgcacttcctgctggcCGGAGAGGTCGCCTCC
vnE Sp1 site2 Mut	caggccgggTTTTgatggataaaatgcacttcctgctggcCGGAGAGGTCGCCTCC
rhoE Dll site 5	ctaacaacataattgaagctcCGGAGAGGTCGCCTCC
rhoE Dll site 5 Mut	ctaacaacatGGttgaagctcCGGAGAGGTCGCCTCC
rhoE Dll site 2	agatttgcataatttgagcgtCGGAGAGGTCGCCTCC
rhoE Dll site 2 Mut	agatttgcatGGtttgagcgtCGGAGAGGTCGCCTCC
rhoE Dll site 4	ggagttcggtaatcgggaattCGGAGAGGTCGCCTCC
rhoE Dll site 4 Mut	ggagttcggtGGtcgggaattCGGAGAGGTCGCCTCC
Scanning EMSA oligos for Sp1 sites in vnE (Upper case indicates overhang used for priming and Klenow fill in)
Oligo 1	gttttaacaggccggggtgggatggataaaatgcacttcctgctCGGAGAGGTCGCCTCC
Oligo 2	tcctgctggcggccacgtcggtgccgaggagcttaattaaagaCGGAGAGGTCGCCTCC
Oligo 3	aaagagcggcggtgctcatttgactgggcccgagaggcttcctgCGGAGAGGTCGCCTCC
Oligo 4	gcttcctggaaatcaaagagacaaactcgctaaatatttcagttCGGAGAGGTCGCCTCC
Oligo 5	ttcagttaacgctttggtggtcttggcctataatttgctCGGAGAGGTCGCCTCC
Oligo 6	tctgatgccgacgctgacgggttttgtataaacaagtcgaagCGGAGAGGTCGCCTCC
Oligo 7	aagtcgaagtcagctctcaatcataaatgaatcatgcgcaaattCGGAGAGGTCGCCTCC
Oligo 8	tcatgcgcaaattatatggccaagactggacggcggaccgatctCGGAGAGGTCGCCTCC
Oligo 9	accgatctgatctggagtccgaacgatggatatattgggaccCGGAGAGGTCGCCTCC
Oligo 10	ggaccgagggacagatggcaggacacgcagatcgcaacttgcaCGGAGAGGTCGCCTCC
Oligo 11	gcagcttttgctggcgctgcttaataaacaatcatcagcaacaaCGGAGAGGTCGCCTCC
Oligo 12	gttttaacaggccggggtgggatCGGAGAGGTCGCCTCC
Oligo 13	ggataaaatgcacttcctgctCGGAGAGGTCGCCTCC
Oligo 14	gtgtatttgtgggcggcaggagcagctacccagaggtgaaCGGAGAGGTCGCCTCC
Oligo 15	ggtgaactcatgtcaacgcttggctgagttcgccggccaCGGAGAGGTCGCCTCC
Oligo 16	agttcgccggccatttcagttgtatttctcttagcaCGGAGAGGTCGCCTCC
Oligo 17	atcagcaacaacaacaacattggcagggggatcaagttgCGGAGAGGTCGCCTCC
Oligo 18	caagttgaagttgaagttgaagatgaagatgagtggttggttCGGAGAGGTCGCCTCC
Oligo 19	gagtggttggttaacaacaacgccaacgcggccgccccCGGAGAGGTCGCCTCC
