# Supplementary material for: cis-regulatory architecture of a short-range EGFR organizing center in the Drosophila melanogaster leg
Source: PLoS Genet. 2018 Aug 24;14(8):e1007568. doi: 10.1371/journal.pgen.1007568 (PMC6147608; doi:10.1371/journal.pgen.1007568)
Supplement: S3 Table — (XLSX) [file pgen.1007568.s008.xlsx]

## Sheet: Sheet1
S3 Table: vnE and rhoE transcription factor binding sites and mutagenesis
Site	WT TF sites and flanking sequences (color indicates the corresponding TF core site)	Mutagenesis oligos (lower case indicates mutated base pairs at a particular cycle of mutagenesis; the reverse complement was used as well)
vnE
vnE Dll site 1	GGTTTTAACAGGCCGGGGTGGGATGGATAAAATGCACTTCCTGCTGGCGGCCAC	GGTTTTAACAGGCCGGGGTGGGATGGAgggAATGCACTTCCTGCTGGCGGCCAC
vnE Dll site2	CCACGTCGGTGCCGAGGAGCTTAATTAAAGAGCGGCGGTGCTCATTTG	CCACGTCGGTGCCGAGGAGCTTggggAAAGAGCGGCGGTGCTCATTTG
vnE Dll site3	CTGGGCCCGAGAGGCTTCCTGGAAATCAAAGAGACAAACTCGCTA	CTGGGCCCGAGAGGCTTCCTGGAggggAAAGAGACAAACTCGCTA
vnE Dll site4	GAAATCAAAGAGACAAACTCGCTAAATATTTCAGTTAACGCTTTGGTGGTC	GAAATCAAAGAGACAAACTCGCTAccccTTTCAGTTAACGCTTTGGTGGTC
vnE Dll site5	CGCTTTGGTGGTCTTGGCCTATAATTTGCTGCTGTTGCTGCTTCTG	CGCTTTGGTGGTCTTGGCCTATgggTTGCTGCTGTTGCTGCTTCTG
vnE Dll site6	GCCGACGCTGACGGGTTTTGTATAAACAAGTCGAAGTCAGCTCTC	GCCGACGCTGACGGGTTTTGTgggAACAAGTCGAAGTCAGCTCTC
vnE Dll site7	CAAGTCGAAGTCAGCTCTCAATCATAAATGAATCATGCGCAAATTATATGG	CAAGTCGAAGTCAGCTCTCAATggggAATGAATCATGCGCAAATTATATGG
vnE Dll site8	CAATCATAAATGAATCATGCGCAAATTATATGGCCAAGACTGGACGG	CAATGGGGAATGAATCATGCGCAAgggATATGGCCAAGACTGGACGG
vnE Dll site9	CAGCTTTTGCTGGCGCTGCTTAATAAACAATCATCAGCAACAAC	CAGCTTTTGCTGGCGCTGCTgggTAAACAATCATCAGCAACAAC
vnE Dll site10	GCTTTTGCTGGCGCTGCTTAATAAACAATCATCAGCAACAACAACAACATTGGCAGGG	GCTTTTGCTGGCGCTGCTGGGTAAACggggATCAGCAACAACAACAACATTGGCAGGG
vnE Dll site11	GTTGAAGATGAAGATGAGTGGTTGGTTAACAACAACGCCAACGCGGCCGCCACC	GTTGAAGATGAAGATGAGTGGTTGGccccCAACAACGCCAACGCGGCCGCCACC
vnE Mad site1	GCTTCCTAGGGTGTATTTGTGGGCGGCAGGAGCAGCTACCCAGAGG	GCTTCCTAGGGTGTATTTGTGGatatCAGGAGCAGCTACCCAGAGG
vnE Mad site2	CATGTCAACGCTTGGCTGAGTTCGCCGGCCATTTCAGTTGTATTTCTC	CATGTCAACGCTTGGCTGAGTTCaaaaaCCATTTCAGTTGTATTTCTC
vnE Mad site3	TTTTGGTTTTAACAGGCCGGGGTGGGATGGATAAAATGC	TTTTGGTTTTAACAGGtataGGTGGGATGGATAAAATGC
vnE Mad site4	GGATAAAATGCACTTCCTGCTGGCGGCCACGTCGGTGCCGAGGAGC	GGATAAAATGCACTTCCTGCTGaaaaCCACGTCGGTGCCGAGGAGC
vnE Mad site5	GCACTTCCTGCTGGCGGCCACGTCGGTGCCGAGGAGCTTAATTAAAGAGCGGCGG	GCACTTCCTGCTGAAAACCACGTCaaTGaaGAGGAGCTTAATTAAAGAGCGGCGG
vnE Mad site6	GCCGAGGAGCTTAATTAAAGAGCGGCGGTGCTCATTTGACTGGGCCCGAG	GAAGAGGAGCTTAATTAAAGAGaaaaGGTGCTCATTTGACTGGGCCCGAG
vnE Mad site7	GGTGCTCATTTGACTGGGCCCGAGAGGCTTCCTGGAAAT	GGTGCTCATTTGACTGGatatGAGAGGCTTCCTGGAAAT
vnE Mad site8	GACATCATTCGCATCTGATGCCGACGCTGACGGGTTTTGTATAAAC	GACATCATTCGCATCTGATGCatAtaCTGACGGGTTTTGTATAAAC
vnE Mad site9	CTCTCAATCATAAATGAATCATGCGCAAATTATATGGCCAAGACTGG	CTCTCAATCATAAATGAATCATataCAAATTATATGGCCAAGACTGG
vnE Mad site10	CAAATTATATGGCCAAGACTGGACGGCGGACCGATCTGATCTGGAGTCCG	CAAATTATATGGCCAAGACTGGACatatGACCGATCTGATCTGGAGTCCG
vnE Mad site11	GAGGGACAGATGGCAGGACACGCAGATCGCAACTTGCAGCTTTTGCTG	GAGGGACAGATGGCAGGACAtaCAGATatCAACTTGCAGCTTTTGCTG
vnE Mad site12	GATCGCAACTTGCAGCTTTTGCTGGCGCTGCTTAATAAACAATCATCAGC	GATATCAACTTGCAGCTTTTGCTGatatTGCTTAATAAACAATCATCAGC
vnE Pan site1+2	CCACGTCGGTGCCGAGGAGCTTAATTAAAGAGCGGCGGTGCTCACCCGACTGGG	CCACGTCGGTGCCGAGGAGCTgggTTgggGAGCGGCGGTGCTCACCCGACTGGG
vnE Pan site3	TTGGGGAGCGGCGGTGCTCATTTGACTGGGCCCGAGAGGCTTCCTG	TTGGGGAGCGGCGGTGCTCAcccGACTGGGCCCGAGAGGCTTCCTG
vnE Pan site4	GGGCCCGAGAGGCTTCCTGGAAATCAAAGAGACAAACTCGCTAAATATTTCAG	GGGCCCGAGAGGCTTCCTGGAAATgggAGAGACAAACTCGCTAAATATTTCAG
vnE Pan site5	GGCTTCCTGGAAATCAAAGAGACAAACTCGCTAAATATTTCAGTTAAC	GGCTTCCTGGAAATGGGAGAGACcccCTCGCTAAATATTTCAGTTAAC
vnE Pan site6	CGCTAAATATTTCAGTTAACGCTTTGGTGGTCTTGGCCTATAATTTGC	CGCTAAATATTTCAGTTAACGCTggGGTGGTCTTGGCCTATAATTTGC
vnE Pan site7	GTGGTCTTGGCCTATAATTTGCTGCTGTTGCTGCTTCTG	GTGGTCTTGGCCTATAATcccCTGCTGTTGCTGCTTCTG
vnE Pan site8	CATCTGATGCCGACGCTGACGGGTTTTGTATAAACAAGTCGAAGTCAGCTCTCAATC	CATCTGATGCCGACGCTGACGGGTgggGTATcccCAAGTCGAAGTCAGCTCTCAATC
vnE Pan site9	CATCTGATGCCGACGCTGACGGGTTTTGTATAAACAAGTCGAAGTCAGCTCTCAATC	CATCTGATGCCGACGCTGACGGGTgggGTATcccCAAGTCGAAGTCAGCTCTCAATC
vnE Pan site10	CGAAGTCAGCTCTCAATCATAAATGAATCATGCGCAAATTATATGGCCAAG	CGAAGTCAGCTCTCAATCATAAATGgggCATGCGCAAATTATATGGCCAAG
vnE Pan site11	CAATCATAAATGAATCATGCGCAAATTATATGGCCAAGACTGG	CAATCATAAATGGGGCATGCGCccATTATATGGCCAAGACTGG
vnE Pan site12	CACGCAGATCGCAACTTGCAGCTTTTGCTGGCGCTGCTTAATAAACAA	CACGCAGATCGCAACTTGCAGCTcccGCTGGCGCTGCTTAATAAAGGG
vnE Pan site13	GCAGCTTTTGCTGGCGCTGCTTAATAAACAATCATCAGCAACAACAACAACATTGGC	GCAGCTTTTGCTGGCGCTGCTTAATAAAgggTCATCAGCAACAACAACAACATTGGC
vnE Pan site14	CAACAACAACATTGGCAGGGGGATCAAGTTGAAGTTGAAGTTGAAGATG	CAACAACAACATTGGCAGGGGGATgggGTTGAAGTTGAAGTTGAAGATG
vnE Sp1 site1	GATAAGCTTCCTAGGGTGTATTTGTGGGCGGCAGGAGCAGCTACCCAGAGG	GATAAGCTTCCTAGGGTGTATTTGTttttGGCAGGAGCAGCTACCCAGAGG
vnE Sp1 site2	TTTTTTGGTTTTAACAGGCCGGGGTGGGATGGATAAAATGCACTTCCTGC	TTTTTTGGTTTTAACAGGCCGGGtTttGATGGATAAAATGCACTTCCTGC
rhoE
rhoE Dll site1	CGCAAAGGACATTTGCAGCTCCATTAATGCAATTGTTTGCATTGAATTGG	CGCAAAGGACATTTGCAGCTCCATgggTGCAATTGTTTGCATTGAATTGG
rhoE Dll site2	CTTAGTCCTAAACAGATTTGCATAATTTGAGCGTTCCGATCTGGATGG	CTTAGTCCTAAACAGATTTGCATggTTTGAGCGTTCCGATCTGGATGG
rhoE Dll site3	CTGCTCAACTCAACTCCTCTAATTGCCCTTTCAGTGTCCG	CTGCTCAACTCAACTCCTCTggTTGCCCTTTCAGTGTCCG
rhoE Dll site4	GCTTGTTTTTGGAGTTCGGTAATCGGGAATCGCTTTGATCC	GCTTGTTTTTGGAGTTCGGTggTCGGGAATCGCTTTGATCC
rhoE Dll site5	GATCCAGCCTAACAACATAATTGAAGCTCCTGACTGCGAC	GATCCAGCCTAACAACATggTTGAAGCTCCTGACTGCGAC
rhoE Dll site6	CCTAAACCTGACCCAAAGCTAATTGTTTTGTGCCCCCTCTAACG	CCTAAACCTGACCCAAAGCTggTTGTTTTGTGCCCCCTCTAACG
rhoE Mad site1	CTGGATGGATGGATCTGCCTGCCGCCGTTCGGTATGTTCGAGTTGTG	CTGGATGGATGGATCTGCCTGtataCGTTCGGTATGTTCGAGTTGTG
rhoE Mad site2	TTGAAGCTCCTGACTGCGACTGACAGACGGCGGCGCCTTCAGTGATCGTTGATCAAGTGGCG	TTGAAGCTCCTGACTGCGACTGACAGAtatCGtatCCTTCAGTGATCGTTGATCAAGTGGCG
rhoE Mad site3	CTTCAGTGATCGTTGATCAAGTGGCGATCCGATCCGATCCCCTAAC	CTTCAGTGATCGTTGATCAAGTataGATCCGATCCGATCCCCTAAC
rhoE Pan site 1	GCCCTTTCAGTGTCCGAAACAATTTTGGTTGATCGGATCGGCTTGTTTTTGG	GCCCTTTCAGTGTCCGAAACAAggggGGTTGATCGGATCGGCTTGTTTTTGG
rhoE Pan site2	GGTTGATCGGATCGGCTTGTTTTTGGAGTTCGGTAATCGGGAATTGC	GGTTGATCGGATCGGCTTGTTTcccGAGTTCGGTAATCGGGAATTGC
rhoE Pan site3	CGGTAATCGGGAATTGCTTTGATCCAGCCTAACAACATAATTGAAGC	CGGTAATCGGGAATTGCTcccATCCAGCCTAACAACATAATTGAAGC
rhoE Pan site4	CCTGACCCAAAGCTAATTGTTTTGTGCCCCCTTCTAACGATGAGC	CCTGACCCAAAGCTAATTGTTcccTGCCCCCTTCTAACGATGAGC
TF sites weren not mutated necessarily in the order they are labeled
