# Supplementary material for: cis-regulatory architecture of a short-range EGFR organizing center in the Drosophila melanogaster leg
Source: PLoS Genet. 2018 Aug 24;14(8):e1007568. doi: 10.1371/journal.pgen.1007568 (PMC6147608; doi:10.1371/journal.pgen.1007568)
Supplement: S4 Table — (XLSX) [file pgen.1007568.s009.xlsx]

## Sheet: 180129_geneannotation_withcoord
S4 Table: Intersections from bioinformatic analysis
Intersection #	Chromosome	Peak Start (dm3)	Peak end (dm3)	ID of nearby transcript	Gene Name	CG Name
1	chr2L	221955	222610	FBtr0308255	kis	CG3696
2	chr2L	423441	423847	FBtr0078058	BBS8	CG13691
3	chr2L	429802	430643	FBtr0078059	ex	CG4114
4	chr2L	441257	441796	FBtr0329832	ex	CG4114
5	chr2L	479175	479472	FBtr0310030	cbt	CG4427
6	chr2L	490661	491006	FBtr0310027	ush	CG2762
7	chr2L	530406	530831	FBtr0329895	ush	CG2762
8	chr2L	701794	702486	FBtr0078045	ds	CG17941
9	chr2L	867527	867858	FBtr0078031	aru	CG4276
10	chr2L	1007096	1007692	FBtr0301417	IA-2	CG31795
11	chr2L	1158062	1158238	FBtr0100022	capt	CG33979
12	chr2L	1422621	1422872	FBtr0077941	robo2	CG5481
13	chr2L	1972642	1972995	FBtr0077813	Der-1	CG10908
14	chr2L	2163570	2163905	FBtr0330660	aop	CG3166
15	chr2L	2163010	2163350	FBtr0330660	aop	CG3166
16	chr2L	2164517	2164738	FBtr0330660	aop	CG3166
17	chr2L	2197527	2198042	FBtr0330663	CG34172	CG34172
18	chr2L	2202421	2203646	FBtr0307523	CG31668	CG31668
19	chr2L	2461485	2461674	FBtr0089298	tRNA:Y1:22Fa	CR31987
20	chr2L	2487441	2487565	FBtr0077784	NA	NA
21	chr2L	2752210	2752544	FBtr0330718	Pgk	CG3127
22	chr2L	2885232	2885442	FBtr0077680	NTPase	CG3059
23	chr2L	3538658	3539058	FBtr0077530	drm	CG10016
24	chr2L	4599898	4600378	FBtr0332351	dpy	CG33196
25	chr2L	4650225	4650500	FBtr0100560	CG3355	CG3355
26	chr2L	4810433	4811023	FBtr0077383	CG15629	CG15629
27	chr2L	4997223	4997958	FBtr0301538	Rtnl1	CG33113
28	chr2L	5093021	5093378	FBtr0111024	pgant5	CG31651
29	chr2L	5252933	5253761	FBtr0079086	tkv	CG14026
30	chr2L	5292300	5292726	FBtr0079070	vri	CG14029
31	chr2L	5296909	5297346	FBtr0079070	vri	CG14029
32	chr2L	5421628	5422086	FBtr0079076	H15	CG6604
33	chr2L	5436997	5437114	FBtr0308924	CR31647	CR31647
34	chr2L	5979732	5979843	FBtr0309212	chic	CG9553
35	chr2L	5978680	5979073	FBtr0309212	chic	CG9553
36	chr2L	6087721	6087979	FBtr0079194	NA	NA
37	chr2L	6088284	6088752	FBtr0079194	NA	NA
38	chr2L	6165645	6165874	FBtr0079204	CG13989	CG13989
39	chr2L	6455700	6455828	FBtr0329951	retm	CG9528
40	chr2L	6722946	6723245	FBtr0332330	homer	CG11324
41	chr2L	6787264	6787912	FBtr0079384	nrv1	CG9258
42	chr2L	7038404	7038720	FBtr0306229	milt	CG43227
43	chr2L	7320885	7321153	FBtr0079432	wg	CG4889
44	chr2L	7355533	7355914	FBtr0303251	Wnt6	CG4969
45	chr2L	7809625	7809914	FBtr0301331	cdc14	CG7134
46	chr2L	8416460	8416780	FBtr0079664	Akap200	CG13388
47	chr2L	9521367	9521760	FBtr0079826	Oatp30B	CG3811
48	chr2L	9569716	9569977	FBtr0079834	CG3838	CG3838
49	chr2L	11051919	11052508	FBtr0331198	NA	NA
50	chr2L	11068773	11069409	FBtr0080193	CG14915	CG14915
51	chr2L	11176320	11176581	FBtr0310280	Ca-beta	CG42403
52	chr2L	11445668	11446334	FBtr0089913	salm	CG6464
53	chr2L	11804758	11805314	FBtr0080260	crol	CG14938
54	chr2L	11807085	11807291	FBtr0080260	crol	CG14938
55	chr2L	11807624	11808205	FBtr0080260	crol	CG14938
56	chr2L	12003171	12004209	FBtr0080313	CG6746	CG6746
57	chr2L	12005359	12006224	FBtr0080291	Rh5	CG5279
58	chr2L	12010157	12011243	FBtr0080291	Rh5	CG5279
59	chr2L	12011404	12012487	FBtr0080291	Rh5	CG5279
60	chr2L	12013278	12014094	FBtr0080312	CG6734	CG6734
61	chr2L	12119611	12120017	FBtr0080336	CG17211	CG17211
62	chr2L	12598280	12598587	FBtr0112642	nub	CG34395
63	chr2L	12822559	12822785	FBtr0332210	kek1	CG12283
64	chr2L	13154766	13154850	FBtr0080432	Pk34A	CG5182
65	chr2L	13513333	13513727	FBtr0080513	B4	CG9239
66	chr2L	14023724	14024381	FBtr0080591	CG4500	CG4500
67	chr2L	14410316	14410584	FBtr0080637	elB	CG4220
68	chr2L	14415410	14415937	FBtr0080634	Pburs	CG15284
69	chr2L	14436720	14437376	FBtr0080633	Cpr35B	CG3474
70	chr2L	14490286	14490796	FBtr0080643	noc	CG4491
71	chr2L	14549496	14550059	FBtr0080662	CG4218	CG4218
72	chr2L	14557360	14558297	FBtr0080661	CG3473	CG3473
73	chr2L	14568714	14569326	FBtr0080661	CG3473	CG3473
74	chr2L	14569684	14569989	FBtr0080661	CG3473	CG3473
75	chr2L	14572746	14573030	FBtr0080661	CG3473	CG3473
76	chr2L	14573457	14573866	FBtr0080661	CG3473	CG3473
77	chr2L	14995736	14995976	FBtr0332521	mol	CG4482
78	chr2L	15368974	15369506	FBtr0080743	CG15258	CG15258
79	chr2L	15388565	15389056	FBtr0080743	CG15258	CG15258
80	chr2L	16269418	16269821	FBtr0080854	crp	CG7664
81	chr2L	16533468	16533764	FBtr0080873	CG5953	CG5953
82	chr2L	16601544	16601693	FBtr0300003	CG42389	CG42389
83	chr2L	16685182	16685675	FBtr0080886	grp	CG17161
84	chr2L	18312619	18313034	FBtr0307101	CG43354	CG43354
85	chr2L	18463997	18464536	FBtr0306973	let-7-C	CR43344
86	chr2L	18944292	18945084	FBtr0081193	ssp3	CG18397
87	chr2L	18947343	18948213	FBtr0304012	NA	NA
88	chr2L	19072013	19072473	FBtr0081173	CG17572	CG17572
89	chr2L	19163601	19163833	FBtr0081160	brat	CG10719
90	chr2L	19313632	19313748	FBtr0081196	CG10750	CG10750
91	chr2L	19321874	19322479	FBtr0081224	dnt	CG17559
92	chr2L	19398131	19398633	FBtr0300822	CG17544	CG17544
93	chr2L	19571643	19571821	FBtr0081268	spi	CG10334
94	chr2L	19575233	19576727	FBtr0081268	spi	CG10334
95	chr2L	19869867	19870042	FBtr0329841	NA	NA
96	chr2L	20428846	20429355	FBtr0330661	CG31688	CG31688
97	chr2L	20799862	20800083	FBtr0081415	CG9328	CG9328
98	chr2L	21009646	21010553	FBtr0331199	CG42238	CG42238
99	chr2L	21015646	21015845	FBtr0331199	CG42238	CG42238
100	chr2L	21019654	21020150	FBtr0331199	CG42238	CG42238
101	chr2R	2019446	2019736	FBtr0086009	EcR	CG1765
102	chr2R	2029135	2029304	FBtr0086009	EcR	CG1765
103	chr2R	2401530	2402326	FBtr0114365	jing	CG9397
104	chr2R	2417381	2417729	FBtr0114365	jing	CG9397
105	chr2R	2434672	2435466	FBtr0114365	jing	CG9397
106	chr2R	2435722	2436549	FBtr0114365	jing	CG9397
107	chr2R	2450243	2450486	FBtr0114365	jing	CG9397
108	chr2R	2482938	2483540	FBtr0114365	jing	CG9397
109	chr2R	2549901	2550887	FBtr0086113	Adf1	CG15845
110	chr2R	2880077	2880451	FBtr0089760	CG30159	CG30159
111	chr2R	2979887	2980324	FBtr0329856	esn	CG43722
112	chr2R	3301184	3301779	FBtr0332995	CG1701	CG1701
113	chr2R	3376389	3376695	FBtr0300081	wech	CG42396
114	chr2R	3622581	3623060	FBtr0330328	CG18812	CG18812
115	chr2R	4209094	4209561	FBtr0302919	pdm3	CG42698
116	chr2R	4214641	4215209	FBtr0302919	pdm3	CG42698
117	chr2R	4527171	4527436	FBtr0088727	CG8635	CG8635
118	chr2R	4534840	4535651	FBtr0089427	ptc	CG2411
119	chr2R	4952423	4952685	FBtr0088661	CG8197	CG8197
120	chr2R	5386565	5387273	FBtr0088512	Wnt2	CG1916
121	chr2R	5912776	5913405	FBtr0112902	Pka-R2	CG15862
122	chr2R	6969616	6969713	FBtr0088210	luna	CG33473
123	chr2R	7069768	7069904	FBtr0330620	shn	CG7734
124	chr2R	7069175	7069515	FBtr0330620	shn	CG7734
125	chr2R	7069994	7070611	FBtr0330620	shn	CG7734
126	chr2R	7084800	7085162	FBtr0088098	shn	CG7734
127	chr2R	7456954	7457086	FBtr0333070	tou	CG10897
128	chr2R	7463176	7463473	FBtr0333070	tou	CG10897
129	chr2R	7489118	7489333	FBtr0113066	tou	CG10897
130	chr2R	7591497	7591813	FBtr0088080	Ir48b	CG13195
131	chr2R	8056354	8056562	FBtr0088013	Oda	CG16747
132	chr2R	8420887	8421498	FBtr0087822	fra	CG8581
133	chr2R	8847389	8847904	FBtr0087792	CG13321	CG13321
134	chr2R	8878298	8878721	FBtr0091802	CG33798	CG33798
135	chr2R	8911031	8911418	FBtr0300387	Su(z)2	CG3905
136	chr2R	9352672	9353003	FBtr0087702	arr	CG5912
137	chr2R	9451779	9452368	FBtr0305955	CG13334	CG13334
138	chr2R	9843368	9843518	FBtr0087612	AGO1	CG6671
139	chr2R	10040297	10040492	FBtr0310670	Rcd1	CG8233
140	chr2R	10345468	10345912	FBtr0302927	Oaz	CG42702
141	chr2R	10941943	10942412	FBtr0089861	CG33467	CG33467
142	chr2R	11113111	11113459	FBtr0087398	Fs	CG33466
143	chr2R	11139979	11140583	FBtr0087370	scb	CG8095
144	chr2R	11563454	11564289	FBtr0087344	fus	CG8205
145	chr2R	12274843	12274997	FBtr0329991	Sema-2b	CG33960
146	chr2R	12503649	12503986	FBtr0302206	CG5065	CG5065
147	chr2R	13308126	13308483	FBtr0086915	l(2)k01209	CG4798
148	chr2R	13388835	13389217	FBtr0305703	nw	CG43164
149	chr2R	13435370	13435731	FBtr0113090	MESR4	CG4903
150	chr2R	13570974	13571470	FBtr0086890	Sema-1b	CG6446
151	chr2R	13604300	13605127	FBtr0086886	CG6424	CG6424
152	chr2R	13688383	13688755	FBtr0299705	grh	CG42311
153	chr2R	13738847	13739181	FBtr0086797	olf186-F	CG11430
154	chr2R	14044260	14044730	FBtr0086776	lolal	CG5738
155	chr2R	14106365	14107124	FBtr0086753	CG30114	CG30114
156	chr2R	14129690	14129793	FBtr0086754	fj	CG10917
157	chr2R	14156966	14157298	FBtr0086768	Ote	CG5581
158	chr2R	14196642	14197081	FBtr0301549	sbb	CG5580
159	chr2R	14784321	14784700	FBtr0290300	sano	CG12758
160	chr2R	15350893	15351148	FBtr0301506	par-1	CG8201
161	chr2R	15355391	15356049	FBtr0301503	par-1	CG8201
162	chr2R	15693129	15693573	FBtr0086334	tRNA:K2:56EF	CR30520
163	chr2R	15693655	15694183	FBtr0086334	tRNA:K2:56EF	CR30520
164	chr2R	15694337	15695036	FBtr0086334	tRNA:K2:56EF	CR30520
165	chr2R	15731603	15731768	FBtr0086336	Toll-7	CG8595
166	chr2R	15800795	15801363	FBtr0308772	CR43421	CR43421
167	chr2R	16451869	16452383	FBtr0086258	qsm	CG13432
168	chr2R	16801550	16801917	FBtr0071518	NA	NA
169	chr2R	16917418	16917779	FBtr0071530	ND-B14.7	CG9350
170	chr2R	16963290	16963634	FBtr0332423	Treh	CG9364
171	chr2R	17620997	17621145	FBtr0071711	LBR	CG17952
172	chr2R	18130204	18130513	FBtr0071775	dve	CG5799
173	chr2R	18148054	18148468	FBtr0071775	dve	CG5799
174	chr2R	18157966	18158310	FBtr0071775	dve	CG5799
175	chr2R	18457224	18458051	FBtr0071837	dnr1	CG12489
176	chr2R	18567105	18567294	FBtr0071924	Ppa	CG9952
177	chr2R	18573565	18574039	FBtr0330249	Ppa	CG9952
178	chr2R	18885972	18886410	FBtr0071988	CG9896	CG9896
179	chr2R	19128071	19128565	FBtr0072050	yip3	CG13549
180	chr2R	19182300	19182489	FBtr0072001	CG13541	CG13541
181	chr2R	19181148	19181582	FBtr0072001	CG13541	CG13541
182	chr2R	19270875	19271026	FBtr0072033	CG13551	CG13551
183	chr2R	20230025	20230367	FBtr0290089	bs	CG3411
184	chr2R	20257197	20257616	FBtr0072271	bs	CG3411
185	chr2R	20428074	20428397	FBtr0300490	CG4622	CG4622
186	chr2R	20655156	20655909	FBtr0072435	Eps-15	CG16932
187	chr2R	20675102	20675433	FBtr0072427	Reg-5	CG2928
188	chr2R	20695649	20696026	FBtr0304016	NA	NA
189	chr2R	20701105	20701648	FBtr0072378	Dll	CG3629
190	chr2R	20701846	20702491	FBtr0072379	Dll	CG3629
191	chr2R	20830142	20830621	FBtr0072411	Tina-1	CG2803
192	chr3L	128504	128813	FBtr0302599	NA	NA
193	chr3L	319516	319850	FBtr0332841	fwd	CG7004
194	chr3L	377840	378519	FBtr0333901	trh	CG42865
195	chr3L	619714	620298	FBtr0306919	CG43337	CG43337
196	chr3L	707888	708242	FBtr0331771	CG13895	CG13895
197	chr3L	725488	726023	FBtr0331772	CR43785	CR43785
198	chr3L	728227	728695	FBtr0331772	CR43785	CR43785
199	chr3L	749037	749799	FBtr0331769	hng3	CG13897
200	chr3L	822978	823200	FBtr0332751	CR43883	CR43883
201	chr3L	1177928	1178326	FBtr0072639	bab2	CG9102
202	chr3L	1453012	1453242	FBtr0310161	Ptp61F	CG9181
203	chr3L	1755381	1755891	FBtr0334075	Cht2	CG2054
204	chr3L	2585967	2586293	FBtr0333364	msn	CG16973
205	chr3L	2823930	2824238	FBtr0333881	Tet	CG43444
206	chr3L	2823256	2823877	FBtr0333881	Tet	CG43444
207	chr3L	2837797	2838034	FBtr0333881	Tet	CG43444
208	chr3L	3694616	3695434	FBtr0309510	CR43485	CR43485
209	chr3L	4233560	4233942	FBtr0073248	ImpL2	CG15009
210	chr3L	5860405	5861195	FBtr0077025	CG5568	CG5568
211	chr3L	6345107	6345583	FBtr0077007	CG13300	CG13300
212	chr3L	6350608	6351040	FBtr0077007	CG13300	CG13300
213	chr3L	6735521	6735721	FBtr0303748	dikar	CG42799
214	chr3L	6767462	6767879	FBtr0076947	CG32392	CG32392
215	chr3L	8007182	8007447	FBtr0333223	nmo	CG7892
216	chr3L	8050456	8050821	FBtr0076745	bip1	CG7574
217	chr3L	8521610	8521743	FBtr0331418	foi	CG6817
218	chr3L	8815665	8816461	FBtr0076583	dally	CG4974
219	chr3L	8906236	8906621	FBtr0076508	Tsp66E	CG4999
220	chr3L	8990341	8990609	FBtr0076549	smg	CG5263
221	chr3L	9394949	9395469	FBtr0333885	eIF-4E	CG4035
222	chr3L	9419638	9419745	FBtr0076480	CG3967	CG3967
223	chr3L	10543988	10544515	FBtr0332985	A2bp1	CG32062
224	chr3L	10684106	10684293	FBtr0076265	CG11811	CG11811
225	chr3L	10753798	10754251	FBtr0306304	CG43245	CG43245
226	chr3L	10848350	10848763	FBtr0076267	tna	CG7958
227	chr3L	11015528	11015701	FBtr0076196	Fad2	CG7923
228	chr3L	11285345	11285701	FBtr0333389	CG6175	CG6175
229	chr3L	11374932	11375127	FBtr0303299	NA	NA
230	chr3L	12576952	12577453	FBtr0300551	ara	CG10571
231	chr3L	12620863	12621266	FBtr0075910	NA	NA
232	chr3L	13247928	13248935	FBtr0305480	caps	CG11282
233	chr3L	13487046	13487376	FBtr0075810	Tgi	CG10741
234	chr3L	14292937	14293291	FBtr0330102	fz	CG17697
235	chr3L	14630000	14630238	FBtr0333032	dlp	CG32146
236	chr3L	14970459	14970836	FBtr0309065	CR43432	CR43432
237	chr3L	15094523	15094965	FBtr0333937	NA	NA
238	chr3L	15097283	15098203	FBtr0075634	NA	NA
239	chr3L	15101182	15101778	FBtr0333936	CR43971	CR43971
240	chr3L	15134689	15135028	FBtr0075648	Pdi	CG6988
241	chr3L	15189460	15189890	FBtr0075644	CG6888	CG6888
242	chr3L	15240446	15240884	FBtr0075607	Tollo	CG6890
243	chr3L	15754433	15755178	FBtr0333023	comm	CG17943
244	chr3L	15946118	15946329	FBtr0075528	Pka-C3	CG6117
245	chr3L	16168998	16169326	FBtr0091799	NA	NA
246	chr3L	16581269	16581646	FBtr0075311	l(3)73Ah	CG4195
247	chr3L	17004139	17004484	FBtr0321285	CG3764	CG3764
248	chr3L	17480507	17480759	FBtr0302041	Oatp74D	CG7571
249	chr3L	17556611	17557238	FBtr0305796	Eip74EF	CG32180
250	chr3L	17570532	17571548	FBtr0305796	Eip74EF	CG32180
251	chr3L	17583606	17584412	FBtr0305796	Eip74EF	CG32180
252	chr3L	17604945	17605614	FBtr0305796	Eip74EF	CG32180
253	chr3L	18187921	18188761	FBtr0310156	CG7320	CG7320
254	chr3L	18233636	18234065	FBtr0075129	CheA75a	CG7313
255	chr3L	18236811	18237076	FBtr0075129	CheA75a	CG7313
256	chr3L	19039679	19040364	FBtr0075039	nkd	CG11614
257	chr3L	19165212	19165612	FBtr0330194	fz2	CG9739
258	chr3L	19187438	19188288	FBtr0330194	fz2	CG9739
259	chr3L	19901471	19901711	FBtr0074920	Su(Tpl)	CG32217
260	chr3L	20910290	20910869	FBtr0333281	CR43929	CR43929
261	chr3L	20929346	20929523	FBtr0078267	fng	CG10580
262	chr3L	20942580	20943086	FBtr0078267	fng	CG10580
263	chr3L	20974495	20974749	FBtr0302444	CR33283	CR33283
264	chr3L	21020968	21021192	FBtr0078287	CG10585	CG10585
265	chr3L	21195902	21196416	FBtr0078311	CG33056	CG33056
266	chr3L	21246264	21246894	FBtr0078307	Eip78C	CG18023
267	chr3L	21573721	21574490	FBtr0333457	CR43939	CR43939
268	chr3L	21575431	21575804	FBtr0333465	TfAP-2	CG7807
269	chr3L	21702868	21703353	FBtr0333970	CG32447	CG32447
270	chr3L	22122855	22123402	FBtr0301492	olf413	CG12673
271	chr3L	22129524	22129837	FBtr0333219	olf413	CG12673
272	chr3L	22143930	22144571	FBtr0333219	olf413	CG12673
273	chr3L	22144780	22145162	FBtr0333219	olf413	CG12673
274	chr3L	22735023	22735501	FBtr0078530	CG7369	CG7369
275	chr3L	22844420	22844797	FBtr0308779	CR43426	CR43426
276	chr3L	22872450	22872589	FBtr0332051	Ssl1	CG11115
277	chr3R	413	1233	FBtr0078961	CG12581	CG12581
278	chr3R	636009	636262	FBtr0078876	Hus1-like	CG2525
279	chr3R	704780	704993	FBtr0078852	laf	CG14660
280	chr3R	704470	704714	FBtr0078852	laf	CG14660
281	chr3R	709168	709743	FBtr0078852	laf	CG14660
282	chr3R	851059	851221	FBtr0301312	CG2022	CG2022
283	chr3R	926330	926808	FBtr0305279	CG43131	CG43131
284	chr3R	1042399	1042657	FBtr0299710	cno	CG42312
285	chr3R	1834063	1834397	FBtr0309322	Rm62	CG10279
286	chr3R	2738543	2738897	FBtr0081646	Antp	CG1028
287	chr3R	2748872	2749247	FBtr0081646	Antp	CG1028
288	chr3R	2779930	2780162	FBtr0081654	Antp	CG1028
289	chr3R	2780622	2781109	FBtr0081654	Antp	CG1028
290	chr3R	2862939	2863358	FBtr0081627	Sodh-1	CG1982
291	chr3R	2912790	2913069	FBtr0081639	alphaTub84B	CG1913
292	chr3R	2933942	2934612	FBtr0081614	Alh	CG1070
293	chr3R	2998583	2998983	FBtr0081571	sas	CG2507
294	chr3R	3012216	3012316	FBtr0081605	CG10055	CG10055
295	chr3R	3778082	3778436	FBtr0081760	dsx	CG11094
296	chr3R	3804120	3804691	FBtr0332157	CD98hc	CG2791
297	chr3R	4007131	4007840	FBtr0330188	grn	CG9656
298	chr3R	4053908	4054433	FBtr0081797	DNApol-iota	CG7602
299	chr3R	4297825	4298288	FBtr0309232	NA	NA
300	chr3R	4753175	4753529	FBtr0305301	pyd	CG43140
301	chr3R	4794845	4795457	FBtr0082014	CG11966	CG11966
302	chr3R	4878506	4879275	FBtr0300691	Kdm2	CG11033
303	chr3R	5092327	5092649	FBtr0081981	Aats-trp	CG9735
304	chr3R	5359129	5359640	FBtr0082119	by	CG9379
305	chr3R	5530291	5530803	FBtr0082092	Unc-115a	CG31352
306	chr3R	7178478	7179052	FBtr0301427	KP78b	CG17216
307	chr3R	7694464	7695171	FBtr0299594	CG6959	CG6959
308	chr3R	8194988	8195355	FBtr0082607	GstD1	CG10045
309	chr3R	8838128	8838484	FBtr0082700	CtBP	CG7583
310	chr3R	8889809	8890310	FBtr0082711	sim	CG7771
311	chr3R	9352584	9352819	FBtr0307889	NA	NA
312	chr3R	9638393	9638897	FBtr0299999	tal-3A	CG42386
313	chr3R	9667632	9668178	FBtr0082882	CG31495	CG31495
314	chr3R	9701528	9702279	FBtr0082880	E5	CG9930
315	chr3R	9760012	9760501	FBtr0082879	Art9	CG9929
316	chr3R	9765331	9765782	FBtr0082879	Art9	CG9929
317	chr3R	10223171	10223704	FBtr0112632	cv-c	CG34389
318	chr3R	10224546	10224910	FBtr0112632	cv-c	CG34389
319	chr3R	10324471	10324973	FBtr0330045	HtrA2	CG8464
320	chr3R	10478839	10479463	FBtr0082975	l(3)L1231	CG7832
321	chr3R	11116142	11116408	FBtr0089962	Tm1	CG4898
322	chr3R	11414769	11415078	FBtr0083150	AOX4	CG18516
323	chr3R	11473443	11473965	FBtr0306930	CG43336	CG43336
324	chr3R	11633604	11633805	FBtr0083179	alpha-Man-IIb	CG4606
325	chr3R	11745536	11745754	FBtr0083201	Fbxl7	CG4221
326	chr3R	11798785	11799743	FBtr0301715	Hel89B	CG4261
327	chr3R	12056887	12057243	FBtr0083257	tara	CG6889
328	chr3R	12228957	12229764	FBtr0083318	ss	CG6993
329	chr3R	12589711	12590088	FBtr0113491	NA	NA
330	chr3R	12881866	12882638	FBtr0083394	Dad	CG5201
331	chr3R	13993430	13993616	FBtr0290319	PP2A-B'	CG7913
332	chr3R	14070718	14071028	FBtr0083567	14-3-3epsilon	CG31196
333	chr3R	14069919	14070637	FBtr0083567	14-3-3epsilon	CG31196
334	chr3R	14273160	14273353	FBtr0083647	fru	CG14307
335	chr3R	14568391	14568928	FBtr0083684	Mekk1	CG7717
336	chr3R	14989713	14989888	FBtr0083733	sqz	CG5557
337	chr3R	15052138	15052448	FBtr0083745	vib	CG5269
338	chr3R	15112180	15112728	FBtr0309184	CR43451	CR43451
339	chr3R	16591579	16591705	FBtr0113256	Syp	CG17838
340	chr3R	17242453	17243076	FBtr0084092	lbl	CG6570
341	chr3R	17259830	17260253	FBtr0300061	lbl	CG6570
342	chr3R	17426355	17426510	FBtr0290230	InR	CG18402
343	chr3R	17433896	17434475	FBtr0290230	InR	CG18402
344	chr3R	17441743	17442367	FBtr0290230	InR	CG18402
345	chr3R	17476265	17476461	FBtr0084117	E2f1	CG6376
346	chr3R	17663402	17664299	FBtr0084133	Gr93a	CG13417
347	chr3R	17679506	17679810	FBtr0084157	glec	CG6575
348	chr3R	18969130	18969595	FBtr0100506	hh	CG4637
349	chr3R	19322084	19322300	FBtr0273205	Ir94h	CG17382
350	chr3R	19607908	19608445	FBtr0304729	mbc	CG10379
351	chr3R	19699782	19700050	FBtr0084527	Pli	CG5212
352	chr3R	19740382	19740726	FBtr0330380	sba	CG13598
353	chr3R	19857362	19857607	FBtr0084508	KrT95D	CG5405
354	chr3R	19966609	19966903	FBtr0084548	Npc2f	CG6164
355	chr3R	21834052	21834548	FBtr0084956	E(spl)malpha-BFM	CG8337
356	chr3R	21846488	21847072	FBtr0310084	CR43644	CR43644
357	chr3R	21847262	21847545	FBtr0084958	E(spl)m3-HLH	CG8346
358	chr3R	22707137	22707399	FBtr0085065	T48	CG5507
359	chr3R	22996562	22996763	FBtr0085128	Ser	CG6127
360	chr3R	23019596	23020248	FBtr0085128	Ser	CG6127
361	chr3R	23026694	23027330	FBtr0085128	Ser	CG6127
362	chr3R	23045330	23045530	FBtr0303711	NA	NA
363	chr3R	24508566	24508748	FBtr0305088	CG9990	CG9990
364	chr3R	25025660	25025963	FBtr0085390	CG11899	CG11899
365	chr3R	25080997	25082636	FBtr0085397	stg	CG1395
366	chr3R	25598719	25599268	FBtr0099989	kay	CG33956
367	chr3R	25667325	25667715	FBtr0303095	Cad99C	CG31009
368	chr3R	25809062	25809530	FBtr0085545	CG7896	CG7896
369	chr3R	25926386	25926595	FBtr0114597	NA	NA
370	chr3R	26084901	26085293	FBtr0085618	CG18404	CG18404
371	chr3R	26087795	26087971	FBtr0085618	CG18404	CG18404
372	chr3R	27046727	27047025	FBtr0305119	NA	NA
373	chr3R	27120055	27120349	FBtr0085766	CG11340	CG11340
374	chr3R	27207543	27207896	FBtr0085785	CG1607	CG1607
375	chr3R	27434340	27434879	FBtr0085802	CycG	CG11525
376	chr3R	27524138	27524673	FBtr0302894	CG42693	CG42693
377	chr3R	27538684	27539779	FBtr0085825	ttk	CG1856
378	chr3R	27551155	27551553	FBtr0085829	ttk	CG1856
379	chr4	548474	549095	FBtr0307167	zfh2	CG1449
380	chrX	416506	416735	FBtr0114366	elav	CG4262
381	chrX	523419	523535	FBtr0070155	RpL36	CG7622
382	chrX	663544	663891	FBtr0070138	fz3	CG16785
383	chrX	678074	678293	FBtr0070139	tw	CG12311
384	chrX	1468145	1469067	FBtr0070284	Mur2B	CG14796
385	chrX	1511363	1511530	FBtr0070284	Mur2B	CG14796
386	chrX	2195104	2195461	FBtr0333812	NA	NA
387	chrX	2346321	2346583	FBtr0303887	boi	CG32796
388	chrX	3241126	3241269	FBtr0333315	dnc	CG32498
389	chrX	3302509	3302678	FBtr0332302	CG12535	CG12535
390	chrX	3614714	3614824	FBtr0299580	Tlk	CG34412
391	chrX	3637846	3638170	FBtr0333751	Tlk	CG34412
392	chrX	3637173	3637315	FBtr0333751	Tlk	CG34412
393	chrX	4919597	4919811	FBtr0070738	ovo	CG6824
394	chrX	4919877	4920145	FBtr0070738	ovo	CG6824
395	chrX	4938191	4938456	FBtr0070738	ovo	CG6824
396	chrX	4939497	4939870	FBtr0070738	ovo	CG6824
397	chrX	4977565	4978018	FBtr0300994	CG32767	CG32767
398	chrX	5780840	5781438	FBtr0070821	CG16721	CG16721
399	chrX	5915348	5916217	FBtr0070890	mab-21	CG4746
400	chrX	6518047	6518139	FBtr0308653	pigs	CG3973
401	chrX	6755477	6755763	FBtr0330262	CG43736	CG43736
402	chrX	6891692	6892093	FBtr0332283	CR43837	CR43837
403	chrX	7088859	7089205	FBtr0301240	CG9650	CG9650
404	chrX	7194840	7195313	FBtr0303415	CG1677	CG1677
405	chrX	7193904	7194463	FBtr0303415	CG1677	CG1677
406	chrX	7196638	7196884	FBtr0303415	CG1677	CG1677
407	chrX	8035588	8036089	FBtr0071192	Smox	CG2262
408	chrX	8331730	8332010	FBtr0071197	CG1440	CG1440
409	chrX	9393992	9394386	FBtr0302153	mgl	CG42611
410	chrX	9447370	9447570	FBtr0071372	l(1)G0320	CG32701
411	chrX	9552318	9552827	FBtr0071404	Ptpmeg2	CG32697
412	chrX	9586756	9586950	FBtr0071379	btd	CG12653
413	chrX	9622989	9623589	FBtr0071381	Sp1	CG1343
414	chrX	9672502	9672776	FBtr0089383	CG1354	CG1354
415	chrX	10469514	10469859	FBtr0310439	spri	CG34414
416	chrX	10632909	10633183	FBtr0071503	CG32676	CG32676
417	chrX	11808986	11809167	FBtr0073594	pot	CG2467
418	chrX	12469675	12470093	FBtr0273245	CG11138	CG11138
419	chrX	12473064	12473408	FBtr0273245	CG11138	CG11138
420	chrX	12548309	12548632	FBtr0073680	CkIalpha	CG2028
421	chrX	12630272	12630399	FBtr0333765	Smr	CG4013
422	chrX	13298275	13298455	FBtr0073778	GstT4	CG1681
423	chrX	13436839	13437231	FBtr0073784	Cpr12A	CG15757
424	chrX	13438419	13438779	FBtr0073784	Cpr12A	CG15757
425	chrX	14963309	14964077	FBtr0073961	dob	CG5560
426	chrX	15535342	15535721	FBtr0074050	CG8117	CG8117
427	chrX	16041623	16042085	FBtr0310302	disco-r	CG32577
428	chrX	16099784	16100027	FBtr0074250	disco	CG9908
429	chrX	16110842	16111642	FBtr0100384	disco	CG9908
430	chrX	16446943	16447526	FBtr0074295	Arp2	CG9901
431	chrX	17404815	17405067	FBtr0310335	CG43658	CG43658
432	chrX	17440417	17440768	FBtr0310335	CG43658	CG43658
433	chrX	17698584	17699308	FBtr0074461	OdsH	CG6352
434	chrX	17699902	17700531	FBtr0074461	OdsH	CG6352
435	chrX	17723939	17724252	FBtr0074462	CG6398	CG6398
436	chrX	18152268	18152397	FBtr0074584	CG15059	CG15059
437	chrX	18166894	18167252	FBtr0113465	upd3	CG33542
438	chrX	18167477	18167917	FBtr0113465	upd3	CG33542
439	chrX	18431095	18431602	FBtr0074599	NA	NA
440	chrX	18808845	18809274	FBtr0074649	CG7378	CG7378
441	chrX	18824254	18824556	FBtr0332994	CG43759	CG43759
442	chrX	19047565	19047811	FBtr0299625	RhoGAP18B	CG42274
