# Supplementary material for: cis-regulatory architecture of a short-range EGFR organizing center in the Drosophila melanogaster leg
Source: PLoS Genet. 2018 Aug 24;14(8):e1007568. doi: 10.1371/journal.pgen.1007568 (PMC6147608; doi:10.1371/journal.pgen.1007568)
Supplement: S5 Table — (XLSX) [file pgen.1007568.s010.xlsx]

## Sheet: Sheet1
S5 Table: Tested intersection fragments
Fragment name	Coordinates (dm3)	Expression in leg discs	Construct
Dll_LE1	chr2R:20,701,100-20,702,497	yes	pRVV664
Dll_LE2	chr2R:20,695,616-20,696,058	yes	pRVV665
rhoLLEMIN	chr3L:1,452,932-1,453,327	yes	pRVV666
noc_LE1	chr2L:14,436,665-14,437,397	yes	pRVV662
noc_LE2	chr2L:14,490,225-14,490,825	yes	pRVV663
disco_In1	chrX:16,099,480-16,100,419	no	pRVV620
disco_In2	chrX:16,041,232-16,042,800	no	pRVV621
elB_LE	chr2L:14,415,305-14,416,269	yes	pRVV622
elB_In	chr2L:14,410,006-14,410,970	no	pRVV625
spi_LE1	chr2L:19,574,894-19,576,815	yes	pRVV623
spi_LE2	chr2L:19,571,487-19,571,968	yes	pRVV626
fj_LE1	chr2R:14,129,561-14,130,003	yes	pRVV627
fj_LE2	chr2R:14,105,743-14,107,647	yes	pRVV658
Ote/fj_LE	chr2R:14,156,155-14,157,927	yes	pRVV628
zfh2_LE	chr4:548,034-549,330	yes	pRVV630
ss_LE	chr3R:12,228,769-12,229,931	yes	pRVV632
E(spl)m3-HLH_LE	chr3R:21,846,423-21,847,591	yes	pRVV633
tal_LE	chr3R:9,638,370-9,638,952	yes	pRVV636
Antp_In1	chr3R:2,738,416-2,739,000	no	pRVV617
Antp_In2	chr3R:2,748,763-2,749,347	no	pRVV619
Antp_LE1	chr3R:2,779,900-2,781,129	yes	pRVV624
Antp_LE2	chr3R:2,862,608-2,863,777	yes	pRVV618
'LE' stands for 'leg enhancer'
'In' stands for 'Intersection'
